# Supplementary material for: Creative behavior, psychopathology, and salience processing: a case–control study of Italian artists from the Florence Academy of Fine Arts
Source: Front Psychol. 2025 May 12;16:1541458. doi: 10.3389/fpsyg.2025.1541458 (PMC12104814; doi:10.3389/fpsyg.2025.1541458)
Supplement: Supplementary file 1 [file Table_1.xlsx]

## Sheet: Sheet1
Supplementary Table 1. Partial Correlations Among Key Variables in the Control Group (FDR Corrected).
Partial correlations, controlling for gender, age, and education. P-values are presented in parentheses, with asterisks indicating statistical significance after FDR correction.
	ASI	OBS	Neuroticism	Extraversion	Agreeableness	Conscientiousness	Openness	RAT	ANAG
ASI	1.00 (0)	0.34 (0.0358)	0.10 (0.643)	0.16 (0.407)	0.11 (0.627)	-0.08 (0.654)	0.39 (0.0177)	-0.13 (0.644)	-0.13 (0.643)
OBS	0.34 (0.0358)	1.00 (0)	0.40 (0.015)	-0.18 (0.381)	-0.32 (0.0551)	-0.22 (0.269)	-0.09 (0.644)	0.01 (0.975)	0.07 (0.795)
Neuroticism	0.10 (0.643)	0.40 (0.015)	1.00 (0)	-0.18 (0.381)	-0.48 (0.00192)	-0.34 (0.0358)	0.04 (0.833)	-0.26 (0.381)	0.07 (0.796)
Extraversion	0.16 (0.407)	-0.18 (0.381)	-0.18 (0.381)	1.00 (0)	0.36 (0.0283)	0.38 (0.0247)	0.16 (0.407)	0.24 (0.407)	-0.01 (0.975)
Agreeableness	0.11 (0.627)	-0.32 (0.0551)	-0.48 (0.00192)	0.36 (0.0283)	1.00 (0)	0.36 (0.0283)	-0.02 (0.936)	0.39 (0.141)	0.16 (0.561)
Conscientiousness	-0.08 (0.654)	-0.22 (0.269)	-0.34 (0.0358)	0.38 (0.0247)	0.36 (0.0283)	1.00 (0)	-0.24 (0.183)	0.14 (0.644)	-0.25 (0.377)
Openness	0.39 (0.0177)	-0.09 (0.644)	0.04 (0.833)	0.16 (0.407)	-0.02 (0.936)	-0.24 (0.183)	1.00 (0)	-0.18 (0.561)	-0.40 (0.0763)
RAT	-0.13 (0.644)	0.01 (0.975)	-0.26 (0.381)	0.24 (0.407)	0.39 (0.141)	0.14 (0.644)	-0.18 (0.561)	1.00 (0)	0.20 (0.528)
ANAG	-0.13 (0.643)	0.07 (0.795)	0.07 (0.796)	-0.01 (0.975)	0.16 (0.561)	-0.25 (0.377)	-0.40 (0.0763)	0.20 (0.528)	1.00 (0)
